# Supplementary material for: Correlation of Cerebral Microdialysis with Non-Invasive Diffuse Optical Cerebral Hemodynamic Monitoring during Deep Hypothermic Cardiopulmonary Bypass
Source: Metabolites. 2022 Aug 10;12(8):737. doi: 10.3390/metabo12080737 (PMC9416552; doi:10.3390/metabo12080737)
Supplement: Supplementary file 1 [file metabolites-12-00737-s001.zip]

Archive with 1 entries (1 files):
- metabolites-1853095-supplementary.pdf
